# Supplementary material for: De Novo Protein Design Enables Targeting of Intractable Oncogenic Protein–Protein Interfaces
Source: Biologics (Basel). Author manuscript; Available in PMC 2026 May 30. (PMC13221196; doi:10.3390/biologics6010009)
Supplement: Table S1 [file NIHMS2176950-supplement-Table_S1.xlsx]

## Sheet: 1-5 Red
Table S1. Inter-residue contact profiles of representative oncogenic protein–protein complexes analyzed using MOE.
(A) MYC/MAX complex (PDB 1NKP) - MOE-derived inter-residue contacts
Type	ChainA	PosA	SetA	ChainB	PosB	SetB	Energy	Dist	BB	Freq	Cons	Area	AtomsA	AtomsB
H	3-1NKP.A Assembly 1 BIOMT operation 1	24	Ser920	4-1NKP.B Assembly 1 BIOMT operation 1	43	Asp244	-3.5	2.61	--	1	1	12.12
H	3-1NKP.A Assembly 1 BIOMT operation 1	31	Gln927	4-1NKP.B Assembly 1 BIOMT operation 1	53	Arg254	-8.8	3.07	b-	2	1	8.33
H	3-1NKP.A Assembly 1 BIOMT operation 1	53	Tyr949	4-1NKP.B Assembly 1 BIOMT operation 1	53	Arg254	-1.7	2.91	--	1	1	6.57
H	3-1NKP.A Assembly 1 BIOMT operation 1	57	Val953	4-1NKP.B Assembly 1 BIOMT operation 1	56	Asn257	-3	3.05	b-	1	1	4.35
H	3-1NKP.A Assembly 1 BIOMT operation 1	58	Gln954	4-1NKP.B Assembly 1 BIOMT operation 1	27	Ser228	-3	2.88	#NAME?	1	1	8.51
H	3-1NKP.A Assembly 1 BIOMT operation 1	60	Glu956	4-1NKP.B Assembly 1 BIOMT operation 1	56	Asn257	-5.1	3.08	--	1	1	8.11
IH	3-1NKP.A Assembly 1 BIOMT operation 1	61	Glu957	4-1NKP.B Assembly 1 BIOMT operation 1	55	Lys256	-24.64	2.65	--	2	1	10.73
I	3-1NKP.A Assembly 1 BIOMT operation 1	67	Glu963	4-1NKP.B Assembly 1 BIOMT operation 1	67	Lys268	-1.59	3.58	--	1	1	16.55
H	3-1NKP.A Assembly 1 BIOMT operation 1	68	Glu964	4-1NKP.B Assembly 1 BIOMT operation 1	59	His260	-10.2	2.83	--	1	1	12.53
H	3-1NKP.A Assembly 1 BIOMT operation 1	71	Leu967	4-1NKP.B Assembly 1 BIOMT operation 1	70	Asn271	-2.7	3.18	b-	1	1	4.27
IH	3-1NKP.A Assembly 1 BIOMT operation 1	74	Arg970	4-1NKP.B Assembly 1 BIOMT operation 1	74	Glu275	-23.42	2.96	--	5	1	33.04
H	3-1NKP.A Assembly 1 BIOMT operation 1	75	Arg971	4-1NKP.B Assembly 1 BIOMT operation 1	69	Gln270	-6.4	2.79	--	1	1	9.1
H	3-1NKP.A Assembly 1 BIOMT operation 1	88	Cys984	4-1NKP.B Assembly 1 BIOMT operation 1	83	Cys284	-0.5	3.57	--	1	1	15.75
(B) PD-1/PD-L1 complex (PDB 5IUS) - MOE-derived inter-residue contacts
Type	ChainA	PosA	SetA	ChainB	PosB	SetB	Energy	Dist	BB	Freq	Cons	Area	AtomsA	AtomsB
IH	1-5IUS.A Assembly 1 BIOMT operation 1	49	Glu70	2-5IUS.C Assembly 1 BIOMT operation 1	109	Arg125	-29.93	3.04	--	6	1	19.38
IH	1-5IUS.A Assembly 1 BIOMT operation 1	47	His68	2-5IUS.C Assembly 1 BIOMT operation 1	106	Asp122	-19.7	2.75	--	2	1	6.38
H	1-5IUS.A Assembly 1 BIOMT operation 1	57	Thr78	2-5IUS.C Assembly 1 BIOMT operation 1	108	Lys124	-6.2	2.78	--	1	1	7.67
H	1-5IUS.A Assembly 1 BIOMT operation 1	115	Glu136	2-5IUS.C Assembly 1 BIOMT operation 1	107	Tyr123	-4	2.56	--	1	1	5.59
I	1-5IUS.A Assembly 1 BIOMT operation 1	115	Glu136	2-5IUS.C Assembly 1 BIOMT operation 1	109	Arg125	-3.2	3.59	--	2	1	22.72
H	1-5IUS.A Assembly 1 BIOMT operation 1	57	Thr78	2-5IUS.C Assembly 1 BIOMT operation 1	106	Asp122	-2.3	2.69	--	1	1	3.82
H	1-5IUS.A Assembly 1 BIOMT operation 1	71	Asp92	2-5IUS.C Assembly 1 BIOMT operation 1	1	Met17	-1.9	3.97	b-	1	1	2.58
H	1-5IUS.A Assembly 1 BIOMT operation 1	69	Gly90	2-5IUS.C Assembly 1 BIOMT operation 1	1	Met17	-1.1	2.96	bb	2	1	12.97
H	1-5IUS.A Assembly 1 BIOMT operation 1	53	Gly74	2-5IUS.C Assembly 1 BIOMT operation 1	10	Asp26	-0.8	3.43	b-	1	1	17.53
A	1-5IUS.A Assembly 1 BIOMT operation 1	47	His68	2-5IUS.C Assembly 1 BIOMT operation 1	107	Tyr123	-0.6	3.37	--	1	1	11.86
H	1-5IUS.A Assembly 1 BIOMT operation 1	58	Leu79	2-5IUS.C Assembly 1 BIOMT operation 1	1	Met17	-0.6	4.4	b-	1	1	3.55
(C) KRAS/RAF complex (PDB 6XHB) - MOE-derived inter-residue contacts
Type	ChainA	PosA	SetA	ChainB	PosB	SetB	Energy	Dist	BB	Freq	Cons	Area	AtomsA	AtomsB
IH	1-6XHB.A Assembly 1 BIOMT operation 1	32	Glu31	2-6XHB.B Assembly 1 BIOMT operation 1	33	Lys84	-24.22	2.71	--	2	1	10.73
IH	1-6XHB.A Assembly 1 BIOMT operation 1	34	Asp33	2-6XHB.B Assembly 1 BIOMT operation 1	33	Lys84	-24.87	2.77	--	2	1	10
IH	1-6XHB.A Assembly 1 BIOMT operation 1	38	Glu37	2-6XHB.B Assembly 1 BIOMT operation 1	8	Arg59	-31.02	3.15	--	7	1	21.9
IH	1-6XHB.A Assembly 1 BIOMT operation 1	38	Glu37	2-6XHB.B Assembly 1 BIOMT operation 1	16	Arg67	-18.39	3.04	--	4	1	11.46
H	1-6XHB.A Assembly 1 BIOMT operation 1	38	Glu37	2-6XHB.B Assembly 1 BIOMT operation 1	17	Thr68	-0.5	3.31	bb	1	1	4.14
H	1-6XHB.A Assembly 1 BIOMT operation 1	38	Glu37	2-6XHB.B Assembly 1 BIOMT operation 1	18	Val69	-2.1	2.88	bb	1	1	5.82
H	1-6XHB.A Assembly 1 BIOMT operation 1	39	Asp38	2-6XHB.B Assembly 1 BIOMT operation 1	17	Thr68	-2.5	2.67	--	1	1	7.98
IH	1-6XHB.A Assembly 1 BIOMT operation 1	39	Asp38	2-6XHB.B Assembly 1 BIOMT operation 1	38	Arg89	-16.48	3.12	--	3	1	10.06
H	1-6XHB.A Assembly 1 BIOMT operation 1	40	Ser39	2-6XHB.B Assembly 1 BIOMT operation 1	16	Arg67	-4.7	2.87	*b	2	1	8.76
H	1-6XHB.A Assembly 1 BIOMT operation 1	40	Ser39	2-6XHB.B Assembly 1 BIOMT operation 1	38	Arg89	-8.6	2.86	b-	2	1	8.56
H	1-6XHB.A Assembly 1 BIOMT operation 1	41	Tyr40	2-6XHB.B Assembly 1 BIOMT operation 1	15	Gln66	-0.6	3.34	b-	1	1	3.55
H	1-6XHB.A Assembly 1 BIOMT operation 1	42	Arg41	2-6XHB.B Assembly 1 BIOMT operation 1	13	Asn64	-1.2	2.91	#NAME?	1	1	6.34
H	1-6XHB.A Assembly 1 BIOMT operation 1	42	Arg41	2-6XHB.B Assembly 1 BIOMT operation 1	15	Gln66	-2.4	2.9	b-	1	1	7.43
H	1-6XHB.A Assembly 1 BIOMT operation 1	43	Lys42	2-6XHB.B Assembly 1 BIOMT operation 1	127	Thr178	-4.5	2.78	#NAME?	1	1	9.19
H	1-6XHB.A Assembly 1 BIOMT operation 1	44	Gln43	2-6XHB.B Assembly 1 BIOMT operation 1	88	His139	-3.5	2.98	#NAME?	1	1	10.71
H	1-6XHB.A Assembly 1 BIOMT operation 1	46	Val45	2-6XHB.B Assembly 1 BIOMT operation 1	126	Ser177	-2.2	3.08	b-	1	1	5.82
H	1-6XHB.A Assembly 1 BIOMT operation 1	48	Asp47	2-6XHB.B Assembly 1 BIOMT operation 1	123	Glu174	-4.5	2.83	b-	1	1	7.27
H	1-6XHB.A Assembly 1 BIOMT operation 1	49	Gly48	2-6XHB.B Assembly 1 BIOMT operation 1	92	Arg143	-6.4	2.99	b-	2	1	11.29
H	1-6XHB.A Assembly 1 BIOMT operation 1	49	Gly48	2-6XHB.B Assembly 1 BIOMT operation 1	123	Glu174	-6.1	2.78	b-	1	1	11.39
H	1-6XHB.A Assembly 1 BIOMT operation 1	64	Glu63	2-6XHB.B Assembly 1 BIOMT operation 1	4	Ser55	-3.1	2.68	--	1	1	12.79
H	1-6XHB.A Assembly 1 BIOMT operation 1	65	Tyr64	2-6XHB.B Assembly 1 BIOMT operation 1	3	Thr54	-2.7	2.74	#NAME?	1	1	18.1
H	1-6XHB.A Assembly 1 BIOMT operation 1	150	Arg149	2-6XHB.B Assembly 1 BIOMT operation 1	127	Thr178	-2.2	3.05	--	1	1	5.25
H	1-6XHB.A Assembly 1 BIOMT operation 1	154	Asp153	2-6XHB.B Assembly 1 BIOMT operation 1	127	Thr178	-3.9	2.8	--	2	1	9.02
