# Supplementary material for: De Novo Protein Design Enables Targeting of Intractable Oncogenic Protein–Protein Interfaces
Source: Biologics (Basel). Author manuscript; Available in PMC 2026 May 30. (PMC13221196; doi:10.3390/biologics6010009)
Supplement: Table S2 [file NIHMS2176950-supplement-Table_S2.xlsx]

## Sheet: 1-5 Red
Table S2. Top five binders for each protein-protein interaction.
Rank	Design	Protocol	Length	Seed	Helicity	Target_Hotspot	Sequence	InterfaceResidues	MPNN_score	MPNN_seq_recovery	Average_pLDDT	1_pLDDT	2_pLDDT	3_pLDDT	4_pLDDT	5_pLDDT	Average_pTM	1_pTM	2_pTM	3_pTM	4_pTM	5_pTM	Average_i_pTM	1_i_pTM	2_i_pTM	3_i_pTM	4_i_pTM	5_i_pTM	Average_pAE	1_pAE	2_pAE	3_pAE	4_pAE	5_pAE	Average_i_pAE	1_i_pAE	2_i_pAE	3_i_pAE	4_i_pAE	5_i_pAE	Average_i_pLDDT	1_i_pLDDT	2_i_pLDDT	3_i_pLDDT	4_i_pLDDT	5_i_pLDDT	Average_ss_pLDDT	1_ss_pLDDT	2_ss_pLDDT
1	PDL1_l105_s837109_mpnn2	4stage	105	837109	-0.3	A125,A122,A124	SMEEMERRWVVQYEAALELFEKEVAKYEELKAKEEAGEELSEEEKEEKENSKWDAQFINRHLIFMVNHMRRMRGLPPIEYSEEELKSLDPSIIRKEFEELFPDLL	B5,B8,B9,B11,B12,B15,B16,B19,B23,B50,B53,B54,B57,B58,B60,B61,B64,B65,B68,B71,B72,B86	0.89	0.39	0.91	0.91	0.91				0.88	0.88	0.88				0.86	0.86	0.86				0.15	0.15	0.14				0.17	0.18	0.17				0.93	0.93	0.93				0.92	0.92	0.92
2	PDL1_l105_s837109_mpnn1	4stage	105	837109	-0.3	A125,A122,A124	SMDEMLRRWVVQFQAALALFEKEVKKYEELKKKEEKGEELSEEEIEEKKNSLWDAQFINRHLIFMINHVRRMLGLPEIKFSEEELNSIDPSIVKKEFEELFPDLL	B5,B8,B9,B11,B12,B15,B16,B19,B23,B50,B53,B54,B57,B58,B60,B61,B64,B65,B68,B71,B72,B86	0.89	0.35	0.92	0.92	0.92				0.88	0.88	0.88				0.86	0.86	0.86				0.15	0.15	0.14				0.18	0.18	0.18				0.93	0.92	0.93				0.93	0.93	0.93
3	PDL1_l78_s18185_mpnn12	4stage	78	18185	-0.3	A125,A122,A124	SMEEVRKKIEKLIEEAEKLKKAKDVEKLPVVVQELATLYYENHDKVFSPEEQKEIQYKIIDFMREWMRLDDEREAAEA	B32,B33,B36,B37,B39,B40,B43,B49,B52,B53,B56,B57,B59,B60,B63,B64,B66,B67,B68,B70,B71	1.04	0.35	0.95	0.95	0.95				0.89	0.89	0.89				0.86	0.87	0.86				0.12	0.12	0.12				0.14	0.14	0.14				0.95	0.95	0.95				0.95	0.95	0.95
4	PDL1_l135_s528984_mpnn2	4stage	135	528984	-0.3	A125,A122,A124	ADPLEEFKKYLEELKKLVEKFKEVPEKFKEAKGEEKEKLDKELKELFRRIMDTSAKVYYYAMRIVREYEAKHGELTEEQKKVKNELTDVHLRLGIAAMRASDDEKPVTEKDIEEILPLAEEFIKKSEKFLEVFGG	B48,B51,B52,B55,B56,B58,B59,B62,B63,B66,B83,B87,B90,B91,B94,B95,B98,B99,B101,B102,B103,B104	0.9	0.38	0.94	0.94	0.94				0.89	0.89	0.89				0.85	0.86	0.84				0.13	0.13	0.13				0.17	0.17	0.17				0.95	0.95	0.95				0.95	0.95	0.95
5	PDL1_l135_s528984_mpnn1	4stage	135	528984	-0.3	A125,A122,A124	ADPLEEFKEYLEKLKELLEKLKEVEELFKEAEGEKKKELDKKLKELFREIMDTAAKVYYYAMRIVRKYKERHGELTKEEEEVKNELTKTHLELGIAAMRASDDEKEVTKEDVEKIVPLAEKFIEVSEKFLEVFGE	B48,B51,B52,B55,B56,B58,B59,B62,B63,B66,B83,B87,B90,B91,B94,B95,B98,B99,B101,B102,B104	0.88	0.42	0.94	0.94	0.95				0.89	0.88	0.89				0.85	0.86	0.85				0.13	0.13	0.13				0.17	0.17	0.17				0.95	0.95	0.95				0.95	0.95	0.96
Rank	Design	Protocol	Length	Seed	Helicity	Target_Hotspot	Sequence	InterfaceResidues	MPNN_score	MPNN_seq_recovery	Average_pLDDT	1_pLDDT	2_pLDDT	3_pLDDT	4_pLDDT	5_pLDDT	Average_pTM	1_pTM	2_pTM	3_pTM	4_pTM	5_pTM	Average_i_pTM	1_i_pTM	2_i_pTM	3_i_pTM	4_i_pTM	5_i_pTM	Average_pAE	1_pAE	2_pAE	3_pAE	4_pAE	5_pAE	Average_i_pAE	1_i_pAE	2_i_pAE	3_i_pAE	4_i_pAE	5_i_pAE	Average_i_pLDDT	1_i_pLDDT	2_i_pLDDT	3_i_pLDDT	4_i_pLDDT	5_i_pLDDT	Average_ss_pLDDT	1_ss_pLDDT	2_ss_pLDDT
1	MYC_l150_s748314_mpnn2	4stage	150	748314	-0.3	A927,A956,A957,A964,A970,A971	EEEKKKEIEEFVEHFERVAEYFSSHTSVTMEEIKKVFPDLKEWFEDKKKKKKPDEEEQEYNFERMGHFLWLVLQFTMLRVKLYKFRVAVMRGEEPPDPEEILELYEEFEEEIETQNKLAESGEGLKVELKPETKEELEEGIEFVKEYAEK	B7,B8,B11,B14,B15,B17,B18,B21,B22,B43,B44,B47,B56,B59,B60,B62,B63,B64,B65,B66,B67,B69,B70,B72,B73,B76,B77,B79,B80,B83,B84,B86,B87,B90,B91,B111,B114,B118,B121,B123	0.98	0.37	0.9	0.9	0.89				0.83	0.84	0.83				0.88	0.88	0.87				0.18	0.18	0.19				0.26	0.26	0.26				0.92	0.92	0.91				0.91	0.91	0.91
2	MYC_l150_s748314_mpnn1	4stage	150	748314	-0.3	A927,A956,A957,A964,A970,A971	KKKKEEEINEFVEHFERVMGYFSSHTNVTMEEIKKVFPDLRTWFEDKKNKKKPDPEKQEYEFERMGHFLWLVLKFTMLRVELYKFRVNLMRGEKPPDPKKILEMYEEFLREVETQNKLAESGEGLKVELKPETKKEIEEGLKLVEEYLKK	B7,B8,B11,B14,B15,B17,B18,B21,B25,B43,B44,B56,B59,B60,B62,B63,B64,B65,B66,B67,B69,B70,B72,B73,B74,B76,B77,B79,B80,B83,B84,B86,B87,B90,B91,B111,B114,B117,B118,B121,B123	0.97	0.42	0.9	0.91	0.89				0.85	0.85	0.85				0.87	0.88	0.86				0.18	0.18	0.19				0.23	0.24	0.23				0.93	0.93	0.92				0.91	0.92	0.9
3	MYC_l144_s921824_mpnn4	4stage	144	921824	-0.3	A927,A956,A957,A964,A970,A971	MPMSEEEKKEWAKDMIDILEQMIVVYENMVTLTRKWLEVRGEIDTPKGKKILKEIEEKESWLIELLKKIKEDLKRWLEEGKPLTVTHEELEEAKRIEEEIAEFVERNYPEVPESDVHVKRYKLVGLFGRALFGYLDVKLDEFNA	B11,B14,B15,B17,B18,B21,B22,B24,B25,B26,B28,B29,B32,B35,B36,B38,B39,B87,B94,B116,B117,B119,B120,B123,B124,B126,B127,B129,B130,B131,B133,B134,B136,B137,B140,B141	1	0.35	0.94	0.94	0.94				0.84	0.83	0.85				0.87	0.87	0.87				0.15	0.15	0.14				0.23	0.25	0.21				0.94	0.94	0.95				0.94	0.94	0.95
4	MYC_l144_s921824_mpnn7	4stage	144	921824	-0.3	A927,A956,A957,A964,A970,A971	AKPSPEEKKKWAKDMIDILDQMIVVYENMVTLTKKWLEVRGLEETEKGKEILETIEKRMKKDIELYQKIRDELQRWLEKGEPLKVTHEELEEARATEEEIAEFIPKEFPDVPESDVHVKRFKLVGLFGRALYGYLDVKLDEFNS	B11,B14,B15,B18,B21,B22,B24,B25,B28,B29,B32,B35,B36,B39,B40,B116,B117,B119,B120,B122,B123,B124,B126,B127,B129,B130,B131,B133,B134,B136,B137,B138,B140,B141	1	0.32	0.91	0.88	0.93				0.84	0.83	0.85				0.87	0.86	0.88				0.17	0.19	0.14				0.23	0.26	0.21				0.94	0.92	0.95				0.93	0.91	0.94
5	MYC_l98_s803048_mpnn4	4stage	98	803048	-0.3	A927,A956,A957,A964,A970,A971	DKEVVKASVELYKRMEETAEASKRVDAAKEDVEKIRYYVEERVKRAGGVTTKEEEEILKWVDLFLEQYKVFQEIHAKFQEALERQKAYIEETPKELIE	B1,B3,B4,B7,B8,B11,B14,B15,B18,B21,B22,B24,B25,B27,B28,B31,B32,B34,B35,B38,B39,B42,B45,B53,B56,B57,B60,B61,B63,B64,B67,B68,B70,B71,B74,B75,B77,B78,B81,B84,B85,B88	1.19	0.25	0.94	0.94	0.94				0.83	0.83	0.84				0.86	0.86	0.86				0.15	0.16	0.14				0.18	0.19	0.17				0.96	0.96	0.96				0.95	0.95	0.95
Rank	Design	Protocol	Length	Seed	Helicity	Target_Hotspot	Sequence	InterfaceResidues	MPNN_score	MPNN_seq_recovery	Average_pLDDT	1_pLDDT	2_pLDDT	3_pLDDT	4_pLDDT	5_pLDDT	Average_pTM	1_pTM	2_pTM	3_pTM	4_pTM	5_pTM	Average_i_pTM	1_i_pTM	2_i_pTM	3_i_pTM	4_i_pTM	5_i_pTM	Average_pAE	1_pAE	2_pAE	3_pAE	4_pAE	5_pAE	Average_i_pAE	1_i_pAE	2_i_pAE	3_i_pAE	4_i_pAE	5_i_pAE	Average_i_pLDDT	1_i_pLDDT	2_i_pLDDT	3_i_pLDDT	4_i_pLDDT	5_i_pLDDT	Average_ss_pLDDT	1_ss_pLDDT	2_ss_pLDDT
1	KRAS_l103_s769908_mpnn17	4stage	103	769908	-0.3	A32,A34,A38,A39,A40,A49	MKSPVEAFFETIKTVVLNTIHFRIHMAENDPNPSVEENVKYMEYYFERRKERAIKRIERKFKSEEDRREAIEKVEAFMEENKEPFINEIAKAQAEREKKVAEE	B11,B15,B18,B19,B21,B22,B23,B26,B27,B30,B32,B33,B38,B40,B41,B44,B45,B48,B49,B52,B56,B59,B93	1.18	0.41	0.89	0.88	0.9				0.87	0.86	0.88				0.78	0.76	0.79				0.17	0.19	0.16				0.21	0.23	0.19				0.87	0.86	0.88				0.9	0.88	0.91
2	KRAS_l71_s907714_mpnn3	4stage	71	907714	-0.3	A32,A34,A38,A39,A40,A49	MKYSKKEEYQIWRKVSQALSARNVFTGDMPLEKFVKIREILREARRKGVPGDVPEEEWVEQVLKKIEEVLN	B5,B6,B9,B10,B12,B13,B16,B20,B23,B25,B26,B27,B29,B31,B34,B38,B41,B42,B45	0.87	0.48	0.87	0.84	0.9				0.86	0.85	0.88				0.78	0.75	0.8				0.18	0.21	0.16				0.22	0.25	0.19				0.84	0.81	0.88				0.88	0.85	0.91
3	KRAS_l71_s907714_mpnn4	4stage	71	907714	-0.3	A32,A34,A38,A39,A40,A49	MKYSKKEEYQLWRKVSQALSARNVFTGDMPLEKFVAIREILREARRRGVPGDVAPEEWVAQILAEIDAVLN	B5,B6,B9,B10,B12,B13,B16,B20,B23,B25,B26,B27,B29,B30,B31,B34,B35,B38,B41,B42,B45,B46	0.88	0.5	0.87	0.84	0.9				0.86	0.85	0.88				0.77	0.74	0.8				0.19	0.22	0.16				0.23	0.26	0.19				0.85	0.82	0.88				0.88	0.85	0.91
4	KRAS_l147_s239318_mpnn3	4stage	147	239318	-0.3	A32,A34,A38,A39,A40,A49	RPPLSPRQRELAELALRAMVDPEGPNRYEAEGIPYDAIVVGHRLWRLLRKVLPLDEEGRPVEREFSPEESRKIFDELIKELREWTEHQLQSRRFFGFPEEEIETFRLAAEGVIARLEELRNGPGGYAVTRITFDGERFIFEYEYVPP	B22,B23,B24,B25,B26,B29,B35,B36,B38,B39,B42,B46,B49,B84,B87,B88,B90,B91,B92,B94,B95,B96,B97,B98,B101	0.85	0.46	0.82	0.8	0.85				0.82	0.82	0.83				0.74	0.73	0.76				0.24	0.26	0.22				0.3	0.31	0.28				0.81	0.79	0.83				0.86	0.83	0.89
5	KRAS_l73_s227438_mpnn1	4stage	73	227438	-0.3	A32,A34,A38,A39,A40,A49	SMEEQKKVDEILEYVVKNPDLSREEFEKLAKEAGFPRLSYRNTKMVAERRRNGTEPSASIQLIDGRSTAMFLG	B23,B39,B41,B42,B45,B49,B55,B63,B66,B67,B68,B69,B70,B71,B72,B73	0.84	0.46	0.89	0.88	0.89				0.85	0.84	0.86				0.74	0.73	0.75				0.22	0.23	0.2				0.27	0.29	0.25				0.84	0.84	0.84				0.91	0.9	0.91
[truncated: 182 more columns]
