# Supplementary material for: De Novo Protein Design Enables Targeting of Intractable Oncogenic Protein–Protein Interfaces
Source: Biologics (Basel). Author manuscript; Available in PMC 2026 May 30. (PMC13221196; doi:10.3390/biologics6010009)
Supplement: Table S3 [file NIHMS2176950-supplement-Table_S3.xlsx]

## Sheet: 1-5 Red
Table S3. Abbreviations used in the manuscript.
Abbreviation	Definition
AF2	AlphaFold2
bRMSD	Binder backbone root-mean-square deviation
CC	Complementary determining region (general structural loops)
GPU	Graphics processing unit
H-bonds	Hydrogen bonds
i_pAE	Interface-specific predicted aligned error
i_pLDDT	Interface-specific pLDDT
i_pTM	Interface-specific predicted TM-score
iPAE	Interface predicted aligned error
KRAS	Kirsten rat sarcoma viral oncogene
MAX	MYC-associated factor X
MOE	Molecular Operating Environment
MPNN	ProteinMPNN sequence optimization model
MYC	MYC proto-oncogene
pAE	Predicted aligned error
PD-1	Programmed death receptor 1
PD-L1	Programmed death-ligand 1
pLDDT	Predicted LDDT confidence score
PPI	Protein-protein interaction
pTM	Predicted TM-score
RAF	Rapidly accelerated fibrosarcoma kinase
RMSD	Root-mean-square deviation
SASA	Solvent-accessible surface area
ss_pLDDT	Secondary-structure-only pLDDT
UMAP	Uniform manifold approximation and projection
